# Supplementary material for: HyperSTAR: Unveiling Tissue Structure and Tumor Microenvironment from Spatial Omics by Hypergraph Learning
Source: Genomics Proteomics Bioinformatics. 2025 Dec 26;24(1):qzaf128. doi: 10.1093/gpbjnl/qzaf128 (PMC13317993; doi:10.1093/gpbjnl/qzaf128)
Supplement: qzaf128_Supplementary_Data [file qzaf128_supplementary_data.zip]

Archive with 2 entries (2 files):
- Supplementary material captions.docx
- Supplementary figure S1-S29.pdf
